# Supplementary material for: Tracing the origins of rescued chimpanzees reveals widespread chimpanzee hunting in Cameroon
Source: BMC Ecol. 2010 Jan 22;10:2. doi: 10.1186/1472-6785-10-2 (PMC2823610; doi:10.1186/1472-6785-10-2)
Supplement: Additional file 1 — Table containing genotype profiles of all samples included in this study in a format appropriate for analysis in SCAT [49]. [file 1472-6785-10-2-S1.XLS]

## Sheet: Sheet1
Sample	D4S1652	D7S1809	D9S303	D11S1984	D13S317	D16S539	D20S470	MFD3	MFD23	HUMPLA2A
LWC001_a	149	219	165	167	184	155	281	126	107	79
LWC001_b	153	223	165	183	192	155	285	134	107	79
LWC002_a	149	219	173	167	171	159	285	134	107	79
LWC002_b	153	231	177	183	192	159	293	134	107	79
LWC003_a	149	219	165	167	163	146	277	134	93	79
LWC003_b	157	223	185	167	184	151	308	148	93	79
LWC004_a	153	215	165	167	184	151	289	130	113	79
LWC004_b	153	227	177	167	188	155	301	130	113	82
LWC005_a	157	207	169	167	167	142	281	130	79	79
LWC005_b	157	207	169	195	167	159	316	138	89	79
LWC006_a	118	223	157	167	167	146	277	138	95	79
LWC006_b	118	231	173	183	167	155	285	138	95	82
LWC007_a	114	231	157	167	167	146	277	136	95	79
LWC007_b	118	231	181	167	167	146	316	142	95	79
LWC008_a	118	207	165	167	-999	146	277	128	103	79
LWC008_b	141	231	165	167	-999	159	289	146	107	79
LWC009_a	145	215	173	167	163	146	300	128	87	79
LWC009_b	157	227	181	195	184	155	304	128	87	79
LWC010_a	114	215	177	167	163	146	285	128	95	79
LWC010_b	118	231	181	167	163	151	285	142	107	79
LWC011_a	149	219	169	167	167	146	296	130	87	79
LWC011_b	153	219	181	167	188	146	308	130	107	85
LWC012_a	145	227	165	167	192	146	285	128	75	79
LWC012_b	161	227	185	183	192	155	296	128	87	82
LWC013_a	122	227	153	175	188	146	285	126	91	73
LWC013_b	153	239	169	199	192	155	304	130	91	98
LWC014_a	114	223	165	191	184	146	281	130	119	79
LWC014_b	157	231	169	191	184	159	296	130	119	98
LWC015_a	122	223	165	179	184	165	296	126	75	89
LWC015_b	122	227	181	179	184	165	296	126	75	95
LWC016_a	153	211	169	183	184	146	277	132	91	82
LWC016_b	157	231	173	195	184	146	281	132	107	95
LWC017_a	114	223	181	167	188	151	285	130	113	73
LWC017_b	153	227	185	183	192	155	288	130	119	79
LWC018_a	126	223	169	167	167	146	285	128	81	79
LWC018_b	153	227	185	167	192	155	289	128	107	92
LWC019_a	157	211	173	167	188	151	289	128	91	79
LWC019_b	161	215	173	167	188	159	293	144	95	101
LWC020_a	122	227	165	179	188	134	289	126	103	92
LWC020_b	122	227	169	191	188	159	289	136	109	95
LWC021_a	122	223	141	183	192	146	281	130	89	79
LWC021_b	161	223	181	183	192	146	285	138	89	82
LWC022_a	118	207	141	175	188	134	275	128	105	92
LWC022_b	141	211	165	187	188	142	285	128	105	92
LWC023_a	122	211	169	167	163	146	277	128	87	79
LWC023_b	122	219	181	183	176	155	281	150	123	89
LWC024_a	153	207	157	167	167	155	289	128	107	79
LWC024_b	153	215	173	167	167	159	312	138	107	79
LWC025_a	105	207	165	175	-999	155	279	126	99	82
LWC025_b	114	231	173	207	-999	163	289	128	109	92
LWC026_a	118	219	165	167	184	155	281	128	85	79
LWC026_b	157	227	169	191	188	155	285	138	107	85
LWC027_a	118	207	141	175	196	138	277	130	75	92
LWC027_b	145	243	161	191	196	146	281	130	91	95
LWC028_a	118	211	173	167	167	159	281	132	95	79
LWC028_b	153	219	185	167	192	159	289	138	95	82
LWC029_a	122	219	165	171	184	138	285	128	107	79
LWC029_b	165	232	173	191	188	163	300	136	107	95
LWC030_a	149	211	165	167	184	146	189	128	85	79
LWC030_b	153	215	181	167	188	151	300	128	107	79
LWC031_a	122	199	173	175	171	138	293	126	91	89
LWC031_b	153	239	173	175	196	138	293	126	91	95
LWC032_a	122	235	165	179	188	155	265	126	75	82
LWC032_b	145	239	173	187	188	159	300	132	97	92
LWC033_a	118	231	165	167	180	146	289	130	95	79
LWC033_b	126	235	173	167	188	146	300	134	107	79
LWC034_a	118	207	181	183	184	155	277	128	87	79
LWC034_b	141	223	185	183	184	155	285	138	95	82
LWC035_a	126	223	169	167	184	138	285	128	89	79
LWC035_b	153	235	173	179	184	146	300	134	103	95
LWC036_a	118	219	165	167	-999	146	285	130	107	79
LWC036_b	145	235	181	167	-999	146	285	142	107	82
LWC037_a	118	223	141	175	180	155	293	128	99	98
LWC037_b	157	256	161	207	188	155	300	132	103	98
LWC038_a	114	207	177	167	188	146	277	138	79	79
LWC038_b	114	219	177	167	188	146	277	138	87	79
LWC039_a	118	207	177	167	188	146	277	138	79	79
LWC039_b	122	219	177	167	188	146	277	138	87	79
LWC040_a	122	235	169	175	192	146	285	126	91	79
LWC040_b	145	235	173	187	192	151	308	126	91	95
LWC041_a	118	215	169	167	167	146	273	130	87	79
LWC041_b	149	231	185	167	184	146	277	130	95	89
LWC042_a	110	223	141	179	188	138	193	128	105	92
LWC042_b	145	235	161	183	188	155	275	128	105	92
LWC043_a	114	219	165	167	192	151	289	134	95	79
LWC043_b	153	223	165	183	192	155	308	138	95	101
LWC044_a	149	211	173	167	184	155	308	128	99	79
LWC044_b	165	219	173	191	184	159	321	128	109	79
LWC045_a	149	215	161	167	192	155	281	128	107	79
LWC045_b	149	223	185	167	192	159	292	128	107	79
LWC046_a	118	207	177	167	184	146	261	132	91	79
LWC046_b	145	207	181	179	184	159	292	138	91	79
ISEFR1_a	114	199	169	207	180	146	271	128	81	85
ISEFR1_b	118	215	169	207	199	146	271	136	93	85
ISEFR3_a	134	215	169	187	180	146	271	126	81	73
ISEFR3_b	134	215	169	187	180	146	271	128	93	82
ISEFR4_a	138	207	169	183	180	146	271	130	81	89
ISEFR4_b	138	215	169	183	180	151	275	136	109	92
ISEFR5_a	118	203	165	-999	-999	146	-999	126	75	-999
ISEFR5_b	130	203	165	-999	-999	146	-999	128	103	-999
GGNP3_a	114	-999	169	167	-999	146	241	126	-999	-999
GGNP3_b	114	-999	169	167	-999	151	261	128	-999	-999
GGNP8_a	145	207	165	167	196	146	296	126	105	79
GGNP8_b	161	223	177	167	196	146	296	126	105	82
GGNP11_a	141	215	169	167	184	146	281	132	97	79
GGNP11_b	157	223	185	167	184	151	289	138	113	82
GGNP21_a	114	199	-999	-999	184	146	245	130	81	79
GGNP21_b	134	207	-999	-999	184	159	261	130	95	79
GGNP23_a	161	223	165	167	184	146	289	130	89	79
GGNP23_b	161	231	173	167	184	151	296	130	95	79
GGNP27_a	145	215	169	167	192	146	285	142	95	79
GGNP27_b	154	215	185	183	212	159	293	142	107	79
GGNP28_a	122	223	177	167	212	146	285	130	77	76
GGNP28_b	134	223	177	167	224	146	289	142	77	79
GGNP32_a	-999	219	165	167	192	146	285	128	-999	79
GGNP32_b	-999	231	173	167	212	159	285	128	-999	79
GGNP34_a	118	215	165	159	184	146	285	124	103	76
GGNP34_b	130	231	173	183	184	159	293	126	107	76
GGNP38_a	122	215	-999	167	188	146	-999	126	75	79
GGNP38_b	130	223	-999	167	192	146	-999	128	101	79
AKZN2_a	145	203	157	167	171	146	289	126	97	85
AKZN2_b	149	207	181	167	188	159	308	126	107	85
AKZN3_a	122	-999	145	-999	184	146	241	130	85	79
AKZN3_b	145	-999	157	-999	184	146	257	144	103	95
AKZN6_a	134	207	145	183	171	155	221	128	101	79
AKZN6_b	134	207	149	183	180	159	281	128	103	79
AKZN7_a	122	199	157	175	180	155	296	124	101	79
AKZN7_b	157	207	157	175	184	159	296	128	103	79
AKZN8_a	110	211	161	179	188	146	-999	-999	85	79
AKZN8_b	110	211	161	179	188	146	-999	-999	101	79
AKZN10_a	145	-999	-999	159	-999	151	237	128	85	79
AKZN10_b	157	-999	-999	159	-999	159	253	130	95	89
AKZN11_a	161	215	181	167	188	146	285	130	85	79
AKZN11_b	161	219	181	187	188	146	304	130	95	95
AKZN12_a	145	-999	-999	159	-999	146	261	126	101	73
AKZN12_b	145	-999	-999	159	-999	159	269	128	103	73
AKZN14_a	118	-999	173	99	-999	146	-999	126	101	-999
AKZN14_b	134	-999	173	99	-999	155	-999	130	103	-999
AKZN15_a	118	-999	185	-999	-999	146	-999	126	99	79
AKZN15_b	118	-999	185	-999	-999	159	-999	130	105	79
AKZN16_a	118	211	-999	139	-999	146	257	-999	89	79
AKZN16_b	138	211	-999	183	-999	151	265	-999	89	79
CRNP2_a	118	211	189	187	184	146	197	120	89	82
CRNP2_b	134	227	189	187	184	159	221	128	107	89
CRNP3_a	118	207	-999	-999	171	155	249	126	-999	89
CRNP3_b	118	207	-999	-999	171	159	257	128	-999	89
CRNP4_a	118	223	-999	-999	-999	146	197	126	-999	79
CRNP4_b	138	235	-999	-999	-999	146	197	128	-999	79
CRNP5_a	122	207	-999	-999	-999	146	197	126	-999	79
CRNP5_b	134	207	-999	-999	-999	159	197	128	-999	79
CRNP6_a	122	199	153	167	184	146	293	126	81	89
CRNP6_b	138	207	157	179	188	146	293	128	111	101
CRNP8_a	126	207	173	167	-999	142	-999	128	-999	79
CRNP8_b	126	207	173	167	-999	159	-999	128	-999	79
CRNP9_a	134	-999	185	167	188	146	273	128	-999	89
CRNP9_b	134	-999	189	167	192	146	273	130	-999	101
CRNP11_a	122	-999	149	-999	152	146	197	126	-999	-999
CRNP11_b	130	-999	149	-999	152	146	197	128	-999	-999
Mosse1_a	-999	-999	169	163	168	151	209	120	77	79
Mosse1_b	-999	-999	177	163	188	155	277	128	103	79
Mosse5_a	-999	-999	-999	195	180	146	257	126	79	79
Mosse5_b	-999	-999	-999	195	188	159	281	128	79	79
Mosse11_a	118	211	169	183	188	146	257	128	81	79
Mosse11_b	122	211	169	191	188	159	273	128	107	85
Mosse14_a	122	207	169	167	180	151	312	126	87	79
Mosse14_b	157	219	185	167	188	151	316	130	87	79
Mosse15_a	-999	-999	-999	167	-999	146	273	124	75	79
Mosse15_b	-999	-999	-999	167	-999	146	281	132	103	79
Mosse21_a	118	219	165	167	176	146	281	126	87	73
Mosse21_b	145	227	181	167	181	146	308	134	105	82
MTCM2_a	-999	231	-999	-999	184	146	253	-999	75	79
MTCM2_b	-999	235	-999	-999	188	159	277	-999	103	85
MTCM4_a	149	211	-999	167	167	151	281	134	107	79
MTCM4_b	149	215	-999	167	184	159	289	134	107	89
MTCM7_a	149	211	161	167	184	146	281	128	95	79
MTCM7_b	149	219	173	167	184	146	289	134	103	79
MTCM8_a	149	192	177	167	167	146	285	132	107	79
MTCM8_b	149	207	185	167	167	159	312	144	107	82
MTCM10_a	153	223	165	167	180	146	277	128	81	79
MTCM10_b	153	235	165	167	192	159	285	138	107	85
MTCM11_a	149	207	177	167	167	146	285	130	83	79
MTCM11_b	153	215	185	167	184	146	312	138	107	79
MTCM12_a	145	207	157	167	184	159	277	128	107	79
MTCM12_b	149	211	181	191	184	159	289	128	107	82
MTCM15_a	149	207	177	167	167	159	285	132	107	79
MTCM15_b	153	207	185	167	167	159	312	138	107	82
MTCM16_a	145	215	173	167	163	146	277	130	95	79
MTCM16_b	149	219	177	167	192	159	289	134	107	89
MTCM20_a	145	211	173	167	188	142	289	130	103	79
MTCM20_b	149	215	181	167	188	146	304	134	103	82
MTCM21_a	145	207	173	167	188	146	285	128	105	82
MTCM21_b	153	207	181	191	192	146	308	128	105	85
Man1_a	114	-999	165	-999	244	146	277	111	73	70
Man1_b	114	-999	165	-999	252	146	281	111	89	70
Man3_a	145	219	141	167	163	142	277	126	107	79
Man3_b	149	235	141	175	163	159	293	132	107	95
Man6_a	153	223	173	167	184	146	277	128	107	79
Man6_b	157	235	173	167	184	146	293	130	107	82
Man8_a	-999	215	149	175	188	146	241	126	75	79
Man8_b	-999	215	157	175	188	159	277	128	101	89
Man11_a	114	-999	-999	-999	176	146	277	124	101	-999
Man11_b	118	-999	-999	-999	176	159	285	128	103	-999
Man12_a	118	235	165	179	188	146	265	128	77	79
Man12_b	118	235	185	187	188	146	300	132	77	92
Man13_a	153	215	185	167	172	146	273	128	85	79
Man13_b	153	215	185	191	192	159	281	128	107	79
Man14_a	114	223	181	179	184	146	277	126	85	79
Man14_b	157	231	193	187	184	151	281	128	107	79
Man15_a	114	223	181	183	184	151	277	122	85	79
Man15_b	157	231	193	191	184	159	277	128	107	79
Man16_a	118	219	165	167	172	146	273	124	107	79
Man16_b	153	235	177	183	184	159	285	130	107	79
DEFR1_a	118	223	141	167	188	146	-999	128	99	83
DEFR1_b	118	223	141	184	188	151	-999	130	107	92
DEFR2_a	114	223	173	171	188	146	277	128	101	82
DEFR2_b	118	223	177	179	188	159	277	130	103	82
DEFR3_a	-999	207	137	179	-999	146	197	-999	101	79
DEFR3_b	-999	207	141	179	-999	159	253	-999	103	79
DEFR4_a	-999	207	141	175	-999	146	261	126	75	79
DEFR4_b	-999	207	177	175	-999	159	277	128	103	79
DEFR7_a	134	235	-999	187	248	-999	197	124	75	79
DEFR7_b	134	235	-999	191	252	-999	249	128	103	79
DEFR8_a	145	227	165	171	200	146	279	128	107	92
DEFR8_b	153	235	165	199	200	146	288	136	121	95
DEFR9_a	-999	235	169	-999	172	146	-999	126	75	79
DEFR9_b	-999	239	173	-999	172	146	-999	130	103	79
DEFR10_a	-999	207	157	-999	-999	146	257	128	75	79
DEFR10_b	-999	207	157	-999	-999	159	257	128	103	79
Campo2_a	118	-999	161	-999	-999	151	209	126	-999	98
Campo2_b	118	-999	165	-999	-999	155	209	126	-999	98
Campo5_a	114	-999	-999	171	176	146	241	122	-999	76
Campo5_b	141	-999	-999	171	180	146	241	122	-999	76
Campo6_a	118	227	141	175	180	146	261	126	103	73
Campo6_b	145	239	163	175	180	146	261	130	105	98
Campo10_a	141	235	165	-999	-999	146	-999	126	89	92
Campo10_b	141	235	165	-999	-999	159	-999	126	127	92
Campo12_a	118	235	165	179	188	146	281	132	89	92
Campo12_b	141	239	181	191	188	146	296	134	97	92
Campo13_a	141	215	157	183	188	146	285	126	95	92
Campo13_b	157	227	169	207	188	159	296	126	119	92
Campo14_a	138	215	165	-999	176	159	293	126	-999	92
Campo14_b	145	227	165	-999	176	159	293	126	-999	92
Campo15_a	130	227	169	179	184	146	285	128	75	92
Campo15_b	130	239	169	179	184	159	296	130	119	92
DBR2_a	-999	-999	177	-999	-999	146	253	128	101	89
DBR2_b	-999	-999	181	-999	-999	146	277	136	103	89
DBR4_a	-999	-999	157	183	184	146	269	128	101	82
DBR4_b	-999	-999	173	183	184	151	273	130	103	82
DBR5_a	-999	-999	-999	179	-999	146	253	130	107	79
DBR5_b	-999	-999	-999	179	-999	146	257	132	107	79
DBR6_a	-999	239	165	183	-999	146	241	126	75	92
DBR6_b	-999	239	165	183	-999	159	241	128	103	92
DBR7_a	-999	-999	165	175	-999	146	249	128	101	-999
DBR7_b	-999	-999	165	175	-999	146	253	130	105	-999
DBR8_a	-999	207	141	179	-999	138	-999	-999	109	92
DBR8_b	-999	223	153	191	-999	138	-999	-999	109	92
DBR10_a	-999	227	169	179	180	134	279	128	75	79
DBR10_b	-999	239	181	183	188	134	285	136	91	101
DBR12_a	-999	-999	-999	167	184	146	285	130	77	95
DBR12_b	-999	-999	-999	167	184	151	285	130	77	95
DBR14_a	118	239	165	175	-999	-999	-999	124	105	95
DBR14_b	153	239	181	183	-999	-999	-999	124	105	95
DBR16_a	141	207	145	-999	-999	146	249	128	101	-999
DBR16_b	141	219	145	-999	-999	146	253	130	103	-999
